# Supplementary material for: Overlapping Regions in HIV-1 Genome Act as Potential Sites for Host–Virus Interaction
Source: Front Microbiol. 2016 Nov 4;7:1735. doi: 10.3389/fmicb.2016.01735 (PMC5095123; doi:10.3389/fmicb.2016.01735)
Supplement: Supplementary file 1 [file Table_1.XLS]

## Sheet: OVRlist
Supplementary Table -1 List of 235 OVRs across 35 HIV-1 group M genomes
Genome_accession_no.	1st Gene ID	GENE_NAME	CDS_start	CDS_end	CDS_start	CDS_end	2nd Gene ID	GENE_NAME	CDS_start	CDS_end	CDS_start	CDS_end	OVR_start	OVR_end	OVR_length
AB253421	BAF31334.1	pol	2096	5107			BAF31333.1	gag	807	2303			2096	2303	207
AB253421	BAF31335.1	vif	5052	5630			BAF31334.1	pol	2096	5107			5052	5107	55
AB253421	BAF31340.1	env	6245	8806			BAF31337.1	tat	5841	6055	8369	8435	8369	8435	66
AB253421	BAF31336.1	vpr	5570	5860			BAF31337.1	tat	5841	6055	8369	8435	5841	5860	19
AB253421	BAF31336.1	vpr	5570	5860			BAF31335.1	vif	5052	5630			5570	5630	60
AB253421	BAF31340.1	env	6245	8806			BAF31339.1	vpu	6082	6327			6245	6327	82
AB253421	BAF31340.1	env	6245	8806			BAF31338.1	rev	5980	6055	8369	8664	8369	8664	295
AB253421	BAF31338.1	rev	5980	6055	8369	8664	BAF31337.1	tat	5841	6055	8369	8435	5980	6055	75
AF004885	AAC97530.1	rev	5427	5502	7816	8111	AAC97529.1	tat	5288	5502	7816	7906	5427	5502	75
AF004885	AAC97527.1	env	5692	8253			AAC97530.1	rev	5427	5502	7816	8111	7816	8111	295
AF004885	AAC97527.1	env	5692	8253			AAC97529.1	tat	5288	5502	7816	7906	7816	7906	90
AF005494	AAD03173.1	vpu	5396	5641			AAD03172.1	env	5559	8099			5559	5641	82
AF005494	AAD03172.1	env	5559	8099			AAD03167.1	tat	5158	5372	7683	7767	7683	7767	84
AF005494	AAD03171.1	vpr	4887	5177			AAD03167.1	tat	5158	5372	7683	7767	5158	5177	19
AF005494	AAD03169.1	gag-pol	133	1412	1412	4424	AAD03170.1	vif	4369	4947			4369	4424	55
AF005494	AAD03171.1	vpr	4887	5177			AAD03170.1	vif	4369	4947			4887	4947	60
AF005494	AAD03172.1	env	5559	8099			AAD03168.1	rev	5297	5372	7683	7957	7683	7957	274
AF005494	AAD03168.1	rev	5297	5372	7683	7957	AAD03167.1	tat	5158	5372	7683	7767	5297	5372	75
AF005496	AAD03189.1	vpu	5408	5650			AAD03181.1	env	5577	8114			5577	5650	73
AF005496	AAD03181.1	env	5577	8114			AAD03182.1	tat	5177	5391	7698	7782	7698	7782	84
AF005496	AAD03186.1	vpr	4906	5196			AAD03182.1	tat	5177	5391	7698	7782	5177	5196	19
AF005496	AAD03184.1	gag-pol	137	1434	1434	4443	AAD03185.1	vif	4388	4966			4388	4443	55
AF005496	AAD03186.1	vpr	4906	5196			AAD03185.1	vif	4388	4966			4906	4966	60
AF005496	AAD03181.1	env	5577	8114			AAD03183.1	rev	5316	5391	7698	7972	7698	7972	274
AF005496	AAD03183.1	rev	5316	5391	7698	7972	AAD03182.1	tat	5177	5391	7698	7782	5316	5391	75
AF061641	AAC29055.1	env	5634	8186			AAC29057.1	tat	5230	5444	7749	7839	7749	7839	90
AF061641	AAC29053.1	vpr	4959	5249			AAC29057.1	tat	5230	5444	7749	7839	5230	5249	19
AF061641	AAC29052.1	vif	1492	4496	4441	5019	AAC29053.1	vpr	4959	5249			4959	5019	60
AF061641	AAC29055.1	env	5634	8186			AAC29054.1	vpu	5471	5716			5634	5716	82
AF061641	AAC29055.1	env	5634	8186			AAC29058.1	rev	5369	5444	7749	8044	7749	8044	295
AF061641	AAC29058.1	rev	5369	5444	7749	8044	AAC29057.1	tat	5230	5444	7749	7839	5369	5444	75
AF061642	AAC29060.1	gag-pol	1491	4493			AAC29059.1	gag	193	1680			1491	1680	189
AF061642	AAC29061.1	vif	4438	5016			AAC29060.1	gag-pol	1491	4493			4438	4493	55
AF061642	AAC29062.1	vpr	4956	5246			AAC29061.1	vif	4438	5016			4956	5016	60
AF067155	AAD12085.1	env	5575	8187			AAD12082.1	tat	5181	5395	7750	7840	7750	7840	90
AF067155	AAD12081.1	vpr	4910	5200			AAD12082.1	tat	5181	5395	7750	7840	5181	5200	19
AF067155	AAD12085.1	env	5575	8187			AAD12084.1	vpu	5409	5657			5575	5657	82
AF067155	AAD12085.1	env	5575	8187			AAD12082.1	rev	5320	5395	7750	7997	7750	7997	247
AF067155	AAD12082.1	tat	5181	5395	7750	7840	AAD12083.1	rev	5320	5395	7750	7997	5320	5395	75
AF069670	AAC69289.1	pol	1289	4300			AAC69288.1	gag	1	1496			1289	1496	207
AF069670	AAC69290.1	vif	4245	4823			AAC69289.1	pol	1289	4300			4245	4300	55
AF069670	AAC69295.1	env	5441	8011			AAC69292.1	tat	5034	5248	7574	7664	7574	7664	90
AF069670	AAC69291.1	vpr	4763	5053			AAC69292.1	tat	5034	5248	7574	7664	5034	5053	19
AF069670	AAC69291.1	vpr	4763	5053			AAC69290.1	vif	4245	4823			4763	4823	60
AF069670	AAC69295.1	env	5441	8011			AAC69294.1	vpu	5275	5523			5441	5523	82
AF069670	AAC69295.1	env	5441	8011			AAC69293.1	rev	5173	5248	7574	7869	7574	7869	295
AF069670	AAC69292.1	tat	5034	5248	7574	7664	AAC69293.1	rev	5173	5248	7574	7869	5173	5248	75
AF075703	AAF03419.1	env	5563	8091			AAF03416.1	tat	5159	5373	7675	7765	7675	7765	90
AF075703	AAF03415.1	vpr	4888	5178			AAF03416.1	tat	5159	5373	7675	7765	5159	5178	19
AF075703	AAF03413.1	gag	131	1612			AAF03414.1	vif	1414	4425	4370	4948	1414	1612	198
AF075703	AAF03414.1	vif	1414	4425	4370	4948	AAF03415.1	vpr	4888	5178			4888	4948	60
AF075703	AAF03419.1	env	5563	8091			AAF03418.1	vpu	5400	5645			5563	5645	82
AF075703	AAF03419.1	env	5563	8091			AAF03417.1	rev	5298	5373	7675	7949	7675	7949	274
AF075703	AAF03416.1	tat	5159	5373	7675	7765	AAF03417.1	rev	5298	5373	7675	7949	5298	5373	75
AF077336	AAD46088.1	gag-pol	1422	4436			AAD46087.1	gag	145	1620			1422	1620	198
AF077336	AAD46089.1	vif	4381	4959			AAD46088.1	gag-pol	1422	4436			4381	4436	55
AF077336	AAD46094.1	env	5574	8072			AAD46091.1	tat	5170	5384	7656	7746	7656	7746	90
AF077336	AAD46090.1	vpr	4899	5189			AAD46091.1	tat	5170	5384	7656	7746	5170	5189	19
AF077336	AAD46090.1	vpr	4899	5189			AAD46089.1	vif	4381	4959			4899	4959	60
AF077336	AAD46094.1	env	5574	8072			AAD46093.1	vpu	5411	5656			5574	5656	82
AF077336	AAD46094.1	env	5574	8072			AAD46092.1	rev	5309	5384	7656	7930	7656	7930	274
AF077336	AAD46091.1	tat	5170	5384	7656	7746	AAD46092.1	rev	5309	5384	7656	7930	5309	5384	75
AF082394	AAD17757.1	gag-pol	1405	4410			AAD17756.1	gag	113	1606			1405	1606	201
AF082394	AAD17758.1	vif	4355	4933			AAD17757.1	gag-pol	1405	4410			4355	4410	55
AF082394	AAD17761.1	env	5556	8102			AAD17763.1	tat	5144	5358	7686	7776	7686	7776	90
AF082394	AAD17759.1	vpr	4873	5163			AAD17763.1	tat	5144	5358	7686	7776	5144	5163	19
AF082394	AAD17759.1	vpr	4873	5163			AAD17758.1	vif	4355	4933			4873	4933	60
AF082394	AAD17761.1	env	5556	8102			AAD17760.1	vpu	5384	5629			5556	5629	73
AF082394	AAD17761.1	env	5556	8102			AAD17764.1	rev	5283	5358	7686	7960	7686	7960	274
AF082394	AAD17764.1	rev	5283	5358	7686	7960	AAD17763.1	tat	5144	5358	7686	7776	5283	5358	75
AF082395	AAD17770.1	vpu	5385	5630			AAD17768.1	env	5557	8109			5557	5630	73
AF082395	AAD17766.1	gag-pol	1406	4411			AAD17765.1	gag	114	1607			1406	1607	201
AF082395	AAD17767.1	vif	4356	4934			AAD17766.1	gag-pol	1406	4411			4356	4411	55
AF082395	AAD17768.1	env	5557	8109			AAD17772.1	tat	5145	5359	7693	7783	7693	7783	90
AF082395	AAD17769.1	vpr	4874	5164			AAD17772.1	tat	5145	5359	7693	7783	5145	5164	19
AF082395	AAD17769.1	vpr	4874	5164			AAD17767.1	vif	4356	4934			4874	4934	60
AF082395	AAD17768.1	env	5557	8109			AAD17773.1	rev	5284	5359	7693	7967	7693	7967	274
AF082395	AAD17773.1	rev	5284	5359	7693	7967	AAD17772.1	tat	5145	5359	7693	7783	5284	5359	75
AF084936	AAD14578.1	env	6191	8755			AAD14579.1	tat	5790	6001	8318	8408	8318	8408	90
AF084936	AAD14576.1	vpr	5516	5809			AAD14579.1	tat	5790	6001	8318	8408	5790	5809	19
AF084936	AAD14576.1	vpr	5516	5809			AAD14575.1	vif	4998	5576			5516	5576	60
AF084936	AAD14578.1	env	6191	8755			AAD14577.1	vpu	6028	6273			6191	6273	82
AF084936	AAD14578.1	env	6191	8755			AAD14580.1	rev	5926	6007	8318	8613	8318	8613	295
AF084936	AAD14580.1	rev	5926	6007	8318	8613	AAD14579.1	tat	5790	6001	8318	8408	5926	6001	75
AF190127	AAF18397.1	gag-pol	1480	4485			AAF18393.1	gag	176	1672			1480	1672	192
AF190127	AAF18398.1	vpr	4948	5238			AAF18399.1	tat	5219	5433	7778	7823	5219	5238	19
AF190127	AAF18397.1	gag-pol	1480	4485			AAF18396.1	vif	4430	5008			4430	4485	55
AF190127	AAF18398.1	vpr	4948	5238			AAF18396.1	vif	4430	5008			4948	5008	60
AF190127	AAF18400.1	rev	5358	5433	7778	8052	AAF18399.1	tat	5219	5433	7778	7823	5358	5433	75
AF190128	AAF18407.1	vpu	5382	5615			AAF18403.1	env	5551	8109			5551	5615	64
AF190128	AAF18409.1	pol	1415	3115			AAF18402.1	gag	117	1616			1415	1616	201
AF190128	AAF18403.1	env	5551	8109			AAF18406.1	tat	5154	5368	7693	7738	7693	7738	45
AF190128	AAF18410.1	vpr	4883	4936			AAF18405.1	vif	4365	4943			4883	4936	53
AF190128	AAF18403.1	env	5551	8109			AAF18408.1	rev	5293	5368	7693	7967	7693	7967	274
AF190128	AAF18408.1	rev	5293	5368	7693	7967	AAF18406.1	tat	5154	5368	7693	7738	5293	5368	75
AF286238	AAK65984.1	env	5583	8126			AAK65981.1	tat	5170	5384	7689	7779	7689	7779	90
AF286238	AAK65980.1	vpr	4899	5189			AAK65981.1	tat	5170	5384	7689	7779	5170	5189	19
AF286238	AAK65980.1	vpr	4899	5189			AAK65979.1	vif	4381	4959			4899	4959	60
AF286238	AAK65984.1	env	5583	8126			AAK65983.1	vpu	5411	5656			5583	5656	73
AF286238	AAK65984.1	env	5583	8126			AAK65982.1	rev	5309	5384	7689	7984	7689	7984	295
AF286238	AAK65981.1	tat	5170	5384	7689	7779	AAK65982.1	rev	5309	5384	7689	7984	5309	5384	75
AF377956	AAK59189.1	pol	1275	4286			AAK59188.1	gag	1	1473			1275	1473	198
AF377956	AAK59190.1	vif	4231	4812			AAK59189.1	pol	1275	4286			4231	4286	55
AF377956	AAK59195.1	env	5417	7966			AAK59192.1	tat	5023	5237	7550	7640	7550	7640	90
AF377956	AAK59191.1	vpr	4752	5042			AAK59192.1	tat	5023	5237	7550	7640	5023	5042	19
AF377956	AAK59191.1	vpr	4752	5042			AAK59190.1	vif	4231	4812			4752	4812	60
AF377956	AAK59195.1	env	5417	7966			AAK59194.1	vpu	5254	5499			5417	5499	82
AF377956	AAK59195.1	env	5417	7966			AAK59193.1	rev	5162	5237	7550	7824	7550	7824	274
AF377956	AAK59192.1	tat	5023	5237	7550	7640	AAK59193.1	rev	5162	5237	7550	7824	5162	5237	75
AF484509	AAN73724.1	env	5439	8006			AAN73721.1	tat	5035	5249	7569	7659	7569	7659	90
AF484509	AAN73726.1	vpr	4764	5054			AAN73721.1	tat	5035	5249	7569	7659	5035	5054	19
AF484509	AAN73718.1	gag-pol	1	1290	1290	4301	AAN73720.1	vif	4246	4824			4246	4301	55
AF484509	AAN73726.1	vpr	4764	5054			AAN73720.1	vif	4246	4824			4764	4824	60
AF484509	AAN73724.1	env	5439	8006			AAN73723.1	vpu	5276	5521			5439	5521	82
AF484509	AAN73724.1	env	5439	8006			AAN73722.1	rev	5174	5249	7569	7864	7569	7864	295
AF484509	AAN73722.1	rev	5174	5249	7569	7864	AAN73721.1	tat	5035	5249	7569	7659	5174	5249	75
AY173951	AAO63179.1	pol	1436	4447			AAO63178.1	gag	141	1643			1436	1643	207
AY173951	AAO63180.1	vif	4392	4970			AAO63179.1	pol	1436	4447			4392	4447	55
AY173951	AAO63183.1	env	5575	8124			AAO63185.1	tat	5181	5395	7708	7798	7708	7798	90
AY173951	AAO63181.1	vpr	4910	5200			AAO63185.1	tat	5181	5395	7708	7798	5181	5200	19
AY173951	AAO63181.1	vpr	4910	5200			AAO63180.1	vif	4392	4970			4910	4970	60
AY173951	AAO63183.1	env	5575	8124			AAO63182.1	vpu	5412	5654			5575	5654	79
AY173951	AAO63183.1	env	5575	8124			AAO63186.1	rev	5320	5395	7708	7982	7708	7982	274
AY173951	AAO63186.1	rev	5320	5395	7708	7982	AAO63185.1	tat	5181	5395	7708	7798	5320	5395	75
AY253311	AAQ98188.1	env	5425	7983			AAQ98185.1	tat	5031	5245	7567	7612	7567	7612	45
AY253311	AAQ98184.1	vpr	4760	5050			AAQ98185.1	tat	5031	5245	7567	7612	5031	5050	19
AY253311	AAQ98184.1	vpr	4760	5050			AAQ98183.1	vif	4242	4820			4760	4820	60
AY253311	AAQ98188.1	env	5425	7983			AAQ98187.1	vpu	5262	5507			5425	5507	82
AY253311	AAQ98188.1	env	5425	7983			AAQ98186.1	rev	5170	5245	7567	7841	7567	7841	274
AY253311	AAQ98185.1	tat	5031	5245	7567	7612	AAQ98186.1	rev	5170	5245	7567	7841	5170	5245	75
AY331295	AAQ97552.1	pol	1284	4286			AAQ97551.1	gag	1	1482			1284	1482	198
AY331295	AAQ97553.1	vif	4231	4809			AAQ97552.1	pol	1284	4286			4231	4286	55
AY331295	AAQ97558.1	env	5414	7984			AAQ97555.1	tat	5020	5234	7568	7658	7568	7658	90
AY331295	AAQ97554.1	vpr	4749	5039			AAQ97555.1	tat	5020	5234	7568	7658	5020	5039	19
AY331295	AAQ97554.1	vpr	4749	5039			AAQ97553.1	vif	4231	4809			4749	4809	60
AY331295	AAQ97558.1	env	5414	7984			AAQ97557.1	vpu	5251	5505			5414	5505	91
AY331295	AAQ97558.1	env	5414	7984			AAQ97556.1	rev	5159	5234	7568	7842	7568	7842	274
AY331295	AAQ97555.1	tat	5020	5234	7568	7658	AAQ97556.1	rev	5159	5234	7568	7842	5159	5234	75
AY371157	AAR22188.1	gag	1	1506			AAR22187.1	pol	1296	4310			1296	1506	210
AY371157	AAR22189.1	vif	4255	4833			AAR22187.1	pol	1296	4310			4255	4310	55
AY371157	AAR22194.1	env	5438	7984			AAR22191.1	tat	5044	5258	7568	7613	7568	7613	45
AY371157	AAR22190.1	vpr	4773	5063			AAR22191.1	tat	5044	5258	7568	7613	5044	5063	19
AY371157	AAR22190.1	vpr	4773	5063			AAR22189.1	vif	4255	4833			4773	4833	60
AY371157	AAR22194.1	env	5438	7984			AAR22193.1	vpu	5275	5523			5438	5523	85
AY371157	AAR22194.1	env	5438	7984			AAR22192.1	rev	5183	5258	7568	7842	7568	7842	274
AY371157	AAR22191.1	tat	5044	5258	7568	7613	AAR22192.1	rev	5183	5258	7568	7842	5183	5258	75
AY371158	AAR22197.1	gag	1	1473			AAR22196.1	pol	1275	4286			1275	1473	198
AY371158	AAR22198.1	vif	4231	4812			AAR22196.1	pol	1275	4286			4231	4286	55
AY371158	AAR22203.1	env	5417	7954			AAR22200.1	tat	5023	5237	7538	7622	7538	7622	84
AY371158	AAR22199.1	vpr	4752	5042			AAR22200.1	tat	5023	5237	7538	7622	5023	5042	19
AY371158	AAR22199.1	vpr	4752	5042			AAR22198.1	vif	4231	4812			4752	4812	60
AY371158	AAR22203.1	env	5417	7954			AAR22202.1	vpu	5254	5499			5417	5499	82
AY371158	AAR22203.1	env	5417	7954			AAR22201.1	rev	5162	5237	7538	7812	7538	7812	274
AY371158	AAR22200.1	tat	5023	5237	7538	7622	AAR22201.1	rev	5162	5237	7538	7812	5162	5237	75
AY423387	AAR02318.1	pol	1620	4661			AAR02310.1	gag	316	1848			1620	1848	228
AY423387	AAR02316.1	env	5789	8356			AAR02313.1	tat	5395	5609	7940	8030	7940	8030	90
AY423387	AAR02312.1	vpr	5124	5414			AAR02313.1	tat	5395	5609	7940	8030	5395	5414	19
AY423387	AAR02318.1	pol	1620	4661			AAR02311.1	vif	4606	5184			4606	4661	55
AY423387	AAR02312.1	vpr	5124	5414			AAR02311.1	vif	4606	5184			5124	5184	60
AY423387	AAR02316.1	env	5789	8356			AAR02315.1	vpu	5626	5871			5789	5871	82
AY423387	AAR02316.1	env	5789	8356			AAR02314.1	rev	5534	5609	7940	8214	7940	8214	274
AY423387	AAR02313.1	tat	5395	5609	7940	8030	AAR02314.1	rev	5534	5609	7940	8214	5534	5609	75
AY612637	AAU20784.1	pol	2030	5038			AAU20783.1	gag	741	2225			2030	2225	195
AY612637	AAU20785.1	vif	4983	5561			AAU20784.1	pol	2030	5038			4983	5038	55
AY612637	AAU20788.1	env	6176	8827			AAU20790.1	tat	5772	5986	8390	8480	8390	8480	90
AY612637	AAU20786.1	vpr	5501	5791			AAU20790.1	tat	5772	5986	8390	8480	5772	5791	19
AY612637	AAU20786.1	vpr	5501	5791			AAU20785.1	vif	4983	5561			5501	5561	60
AY612637	AAU20788.1	env	6176	8827			AAU20787.1	vpu	6013	6258			6176	6258	82
AY612637	AAU20788.1	env	6176	8827			AAU20791.1	rev	5911	5986	8390	8685	8390	8685	295
AY612637	AAU20791.1	rev	5911	5986	8390	8685	AAU20790.1	tat	5772	5986	8390	8480	5911	5986	75
AY772699	AAV41354.1	#N/A	1508	2740			AAV41352.1	gag	225	1703			1508	1703	195
AY772699	AAV41353.1	env	5646	8186			AAV41348.1	tat	5240	5454	7749	7839	7749	7839	90
AY772699	AAV41347.1	vpr	4969	5259			AAV41348.1	tat	5240	5454	7749	7839	5240	5259	19
AY772699	AAV41347.1	vpr	4969	5259			AAV41346.1	vif	4451	5029			4969	5029	60
AY772699	AAV41353.1	env	5646	8186			AAV41350.1	vpu	5468	5728			5646	5728	82
AY772699	AAV41353.1	env	5646	8186			AAV41349.1	rev	5379	5454	7749	7996	7749	7996	247
AY772699	AAV41348.1	tat	5240	5454	7749	7839	AAV41349.1	rev	5379	5454	7749	7996	5379	5454	75
DQ676872	ABI20213.1	pol	1293	4304			ABI20212.1	gag	1	1500			1293	1500	207
DQ676872	ABI20214.1	vif	4249	4827			ABI20213.1	pol	1293	4304			4249	4304	55
DQ676872	ABI20219.1	env	5442	8054			ABI20216.1	tat	5038	5252	7617	7707	7617	7707	90
DQ676872	ABI20215.1	vpr	4767	5057			ABI20216.1	tat	5038	5252	7617	7707	5038	5057	19
DQ676872	ABI20215.1	vpr	4767	5057			ABI20214.1	vif	4249	4827			4767	4827	60
DQ676872	ABI20219.1	env	5442	8054			ABI20218.1	vpu	5279	5524			5442	5524	82
DQ676872	ABI20219.1	env	5442	8054			ABI20217.1	rev	5177	5252	7617	7912	7617	7912	295
DQ676872	ABI20216.1	tat	5038	5252	7617	7707	ABI20217.1	rev	5177	5252	7617	7912	5177	5252	75
DQ853463	ABI80021.1	vif	4524	5102			ABI80020.1	pol	1544	4579			4524	4579	55
DQ853463	ABI80026.1	env	5707	8319			ABI80023.1	tat	5313	5527	7903	7987	7903	7987	84
DQ853463	ABI80022.1	vpr	5042	5332			ABI80023.1	tat	5313	5527	7903	7987	5313	5332	19
DQ853463	ABI80022.1	vpr	5042	5332			ABI80021.1	vif	4524	5102			5042	5102	60
DQ853463	ABI80026.1	env	5707	8319			ABI80025.1	vpu	5544	5789			5707	5789	82
DQ853463	ABI80026.1	env	5707	8319			ABI80024.1	rev	5452	5527	7903	8177	7903	8177	274
DQ853463	ABI80023.1	tat	5313	5527	7903	7987	ABI80024.1	rev	5452	5527	7903	8177	5452	5527	75
K03454	AAA44326.1	vif	4587	5165			AAA44325.1	gag-pol	1904	4642			4587	4642	55
K03454	AAA44329.1	env	5770	8331			AAA44322.1	tat	5376	5590	7915	7999	7915	7999	84
K03454	AAA44327.1	vpr	5105	5395			AAA44322.1	tat	5376	5590	7915	7999	5376	5395	19
K03454	AAA44327.1	vpr	5105	5395			AAA44326.1	vif	4587	5165			5105	5165	60
K03454	AAA44329.1	env	5770	8331			AAA44328.1	vpu	5607	5852			5770	5852	82
K03454	AAA44329.1	env	5770	8331			AAA44323.1	rev	5515	5590	7915	8195	7915	8195	280
K03454	AAA44322.1	tat	5376	5590	7915	7999	AAA44323.1	rev	5515	5590	7915	8195	5515	5590	75
K03455	AAB50260.1	vif	5041	5619			AAB50259.1	gag-pol	2358	5096			5041	5096	55
K03455	AAB50261.1	vpr	5559	5795			AAB50260.1	vif	5041	5619			5559	5619	60
K03455	AAB50257.1	rev	5970	6045	8379	8653	AAB50256.1	tat	5831	6045	8379	8424	5970	6045	75
K03455	AAB50262.1	env	6225	8795			AAB50257.1	rev	5970	6045	8379	8653	8379	8653	274
K03455	AAB50262.1	env	6225	8795			AAB50256.1	tat	5831	6045	8379	8424	8379	8424	45
U46016	AAB36501.1	gag-pol	1456	4488			AAB36500.1	gag	170	1684			1456	1684	228
U46016	AAB36502.1	vif	4433	5011			AAB36501.1	gag-pol	1456	4488			4433	4488	55
U46016	AAB36503.1	vpr	4951	5241			AAB36502.1	vif	4433	5011			4951	5011	60
U46016	AAB36504.1	tat	5222	5350			AAB36503.1	vpr	4951	5241			5222	5241	19
U46016	AAB36507.1	env	5637	8192			AAB36506.1	vpu	5459	5719			5637	5719	82
U51190	AAC97548.1	env	5604	8177			AAC97545.1	tat	5200	5414	7740	7830	7740	7830	90
U51190	AAC97544.1	vpr	4926	5219			AAC97545.1	tat	5200	5414	7740	7830	5200	5219	19
U51190	AAC97544.1	vpr	4926	5219			AAC97543.1	vif	4408	4986			4926	4986	60
U51190	AAC97548.1	env	5604	8177			AAC97547.1	vpu	5441	5686			5604	5686	82
U51190	AAC97548.1	env	5604	8177			AAC97546.1	rev	5339	5414	7740	8035	7740	8035	295
U51190	AAC97545.1	tat	5200	5414	7740	7830	AAC97546.1	rev	5339	5414	7740	8035	5339	5414	75
U52953	AAB61123.1	#N/A	1426	2142			AAB61122.1	gag	140	1630			1426	1630	204
U52953	AAB61126.1	vpu	5405	5665			AAB61124.1	env	5583	8153			5583	5665	82
U52953	AAB61124.1	env	5583	8153			AAB61129.1	tat	5167	5381	7716	7806	7716	7806	90
U52953	AAB61128.1	vpr	4896	5186			AAB61129.1	tat	5167	5381	7716	7806	5167	5186	19
U52953	AAB61128.1	vpr	4896	5186			AAB61127.1	vif	4378	4956			4896	4956	60
U52953	AAB61124.1	env	5583	8153			AAB61129.1	rev	5306	5381	7716	7963	7716	7963	247
U52953	AAB61130.1	rev	5306	5381	7716	7963	AAB61129.1	tat	5167	5381	7716	7806	5306	5381	75
U88824	AAC97576.1	vpu	5416	5661			AAC97570.1	env	5579	8113			5579	5661	82
U88824	AAC97570.1	env	5579	8113			AAC97577.1	tat	5185	5399	7697	7742	7697	7742	45
U88824	AAC97573.1	vpr	4914	5240			AAC97577.1	tat	5185	5399	7697	7742	5185	5240	55
U88824	AAC97575.1	gag-pol	139	1437	1437	4451	AAC97572.1	vif	4396	4974			4396	4451	55
U88824	AAC97573.1	vpr	4914	5240			AAC97572.1	vif	4396	4974			4914	4974	60
U88824	AAC97570.1	env	5579	8113			AAC97571.1	rev	5324	5399	7697	7971	7697	7971	274
U88824	AAC97577.1	tat	5185	5399	7697	7742	AAC97571.1	rev	5324	5399	7697	7971	5324	5399	75
U88826	AAC32659.1	vpr	4928	5218			AAC32656.1	tat	5199	5413	7705	7795	5199	5218	19
U88826	AAC32659.1	vpr	4928	5218			AAC32658.1	vif	4410	4988			4928	4988	60
U88826	AAC32657.1	rev	5338	5413	7705	8000	AAC32656.1	tat	5199	5413	7705	7795	5338	5413	75
U88826	AAC32654.1	gag-pol	1727	4465			AAC32658.1	vif	4410	4988			4410	4465	55
U88826	AAC32655.1	env	5440	5466	5593	8142	AAC32657.1	rev	5338	5413	7705	8000	7705	8000	295
U88826	AAC32655.1	env	5440	5466	5593	8142	AAC32656.1	Tat	5199	5413	7705	7795	7705	7795	90
