# Supplementary material for: Overlapping Regions in HIV-1 Genome Act as Potential Sites for Host–Virus Interaction
Source: Front Microbiol. 2016 Nov 4;7:1735. doi: 10.3389/fmicb.2016.01735 (PMC5095123; doi:10.3389/fmicb.2016.01735)
Supplement: Supplementary file 2 [file Table_2.XLS]

## Sheet: rev.tab
Supplementary Table 2: List of PDB IDs along with the status of the overlapped residues
gene_name	PDB ID	Approximate Overlapped residues	Status of overlapped residues
vif	2MA9	1-18; 172-193	Unobserved
vif	3DCG	1-18; 172-194	Unobserved
vif	4N9F	1-18; 172-195	Unobserved
vif	3RWI	1-18; 172-196	Unobserved
vif	3RWJ	1-18; 172-197	Unobserved
tat	3MI9	46-101	Unobserved
tat	3MIA	46-101	Unobserved
tat	4OR5	46-101	Unobserved
tat	1A30	46-101	Unobserved
tat	1BV7	46-101	Unobserved
tat	1BV9	46-101	Unobserved
tat	1BVE	46-101	Unobserved
tat	1BVG	46-101	Unobserved
tat	1BWA	46-101	Unobserved
tat	1BWB	46-101	Unobserved
tat	1C0T	46-101	Unobserved
tat	1C0U	46-101	Unobserved
tat	1C1B	46-101	Unobserved
tat	1C1C	46-101	Unobserved
tat	1DMP	46-101	Unobserved
tat	1DTQ	46-101	Unobserved
tat	1DTT	46-101	Unobserved
tat	1E6J	46-101	Unobserved
tat	1EP4	46-101	Unobserved
tat	1ESK	46-101	Unobserved
tat	1EX4	46-101	Unobserved
tat	1EXQ	46-101	Unobserved
tat	1FB7	46-101	Unobserved
tat	1FK9	46-101	Unobserved
tat	1FKO	46-101	Unobserved
tat	1FKP	46-101	Unobserved
tat	1G6L	46-101	Unobserved
tat	1HIV	46-101	Unobserved
tat	1HVH	46-101	Unobserved
tat	1HVR	46-101	Unobserved
tat	1HWR	46-101	Unobserved
tat	1HXB	46-101	Unobserved
tat	1JKH	46-101	Unobserved
tat	1JLA	46-101	Unobserved
tat	1JLB	46-101	Unobserved
tat	1JLC	46-101	Unobserved
tat	1JLE	46-101	Unobserved
tat	1JLF	46-101	Unobserved
tat	1JLG	46-101	Unobserved
tat	1JLQ	46-101	Unobserved
tat	1KLM	46-101	Unobserved
tat	1LV1	46-101	Unobserved
tat	1LW0	46-101	Unobserved
tat	1LW2	46-101	Unobserved
tat	1LWC	46-101	Unobserved
tat	1LWE	46-101	Unobserved
tat	1LWF	46-101	Unobserved
tat	1NCP	46-101	Unobserved
tat	1O1W	46-101	Unobserved
tat	1ODW	46-101	Unobserved
tat	1ODY	46-101	Unobserved
tat	1QBR	46-101	Unobserved
tat	1QBS	46-101	Unobserved
tat	1QBT	46-101	Unobserved
tat	1QBU	46-101	Unobserved
tat	1REV	46-101	Unobserved
tat	1RT1	46-101	Unobserved
tat	1RT2	46-101	Unobserved
tat	1RT3	46-101	Unobserved
tat	1RT4	46-101	Unobserved
tat	1RT5	46-101	Unobserved
tat	1RT6	46-101	Unobserved
tat	1RT7	46-101	Unobserved
tat	1RTD	46-101	Unobserved
tat	1RTH	46-101	Unobserved
tat	1RTI	46-101	Unobserved
tat	1RTJ	46-101	Unobserved
tat	1S1T	46-101	Unobserved
tat	1S1U	46-101	Unobserved
tat	1S1V	46-101	Unobserved
tat	1S1W	46-101	Unobserved
tat	1S1X	46-101	Unobserved
tat	1T05	46-101	Unobserved
tat	1TAM	46-101	Unobserved
tat	1TKT	46-101	Unobserved
tat	1TKX	46-101	Unobserved
tat	1TKZ	46-101	Unobserved
tat	1TL1	46-101	Unobserved
tat	1TL3	46-101	Unobserved
tat	1VRT	46-101	Unobserved
tat	1VRU	46-101	Unobserved
tat	2HND	46-101	Unobserved
tat	2HNY	46-101	Unobserved
tat	2HNZ	46-101	Unobserved
tat	2KOD	46-101	Unobserved
tat	2NPH	46-101	Unobserved
tat	2OPP	46-101	Unobserved
tat	2OPQ	46-101	Unobserved
tat	2OPR	46-101	Unobserved
tat	2OPS	46-101	Unobserved
tat	2RF2	46-101	Unobserved
tat	2RKI	46-101	Unobserved
tat	2WHH	46-101	Unobserved
tat	2WOM	46-101	Unobserved
tat	2WON	46-101	Unobserved
tat	2YNF	46-101	Unobserved
tat	2YNG	46-101	Unobserved
tat	2YNH	46-101	Unobserved
tat	2YNI	46-101	Unobserved
tat	3AO2	46-101	Unobserved
tat	3C6T	46-101	Unobserved
tat	3C6U	46-101	Unobserved
tat	3DI6	46-101	Unobserved
tat	3DLE	46-101	Unobserved
tat	3DLG	46-101	Unobserved
tat	3DM2	46-101	Unobserved
tat	3DMJ	46-101	Unobserved
tat	3DOK	46-101	Unobserved
tat	3DOL	46-101	Unobserved
tat	3DOX	46-101	Unobserved
tat	3DRP	46-101	Unobserved
tat	3DRR	46-101	Unobserved
tat	3DRS	46-101	Unobserved
tat	3DYA	46-101	Unobserved
tat	30	46-101	Unobserved
tat	3FFI	46-101	Unobserved
tat	3I0R	46-101	Unobserved
tat	3I0S	46-101	Unobserved
tat	3KJV	46-101	Unobserved
tat	3KK1	46-101	Unobserved
tat	3KK2	46-101	Unobserved
tat	3KK3	46-101	Unobserved
tat	3KT2	46-101	Unobserved
tat	3KT5	46-101	Unobserved
tat	3LAK	46-101	Unobserved
tat	3LAL	46-101	Unobserved
tat	3LAM	46-101	Unobserved
tat	3LAN	46-101	Unobserved
tat	3LP0	46-101	Unobserved
tat	3LP1	46-101	Unobserved
tat	3LP2	46-101	Unobserved
tat	3M8P	46-101	Unobserved
tat	3M8Q	46-101	Unobserved
tat	3MEC	46-101	Unobserved
tat	3MED	46-101	Unobserved
tat	3MEE	46-101	Unobserved
tat	3MEG	46-101	Unobserved
tat	3MIM	46-101	Unobserved
tat	3N3I	46-101	Unobserved
tat	3NBP	46-101	Unobserved
tat	3PHV	46-101	Unobserved
tat	3QIN	46-101	Unobserved
tat	3QIO	46-101	Unobserved
tat	3QIP	46-101	Unobserved
tat	3T19	46-101	Unobserved
tat	3T1A	46-101	Unobserved
tat	3TAM	46-101	Unobserved
tat	4B3O	46-101	Unobserved
tat	4B3P	46-101	Unobserved
tat	4B3Q	46-101	Unobserved
tat	4I7F	46-101	Unobserved
tat	4KSE	46-101	Unobserved
tat	4KV8	46-101	Unobserved
tat	4NCG	46-101	Unobserved
tat	4Q1W	46-101	Unobserved
tat	4Q1X	46-101	Unobserved
tat	4Q1Y	46-101	Unobserved
tat	4Q5M	46-101	Unobserved
tat	4QLH	46-101	Unobserved
tat	4U1H	46-101	Unobserved
tat	4U1I	46-101	Unobserved
tat	4U1J	46-101	Unobserved
tat	4U7Q	46-101	Unobserved
tat	4U7V	46-101	Unobserved
tat	5DGU	46-101	Unobserved
tat	5DGW	46-101	Unobserved
tat	4U1S	46-101	Unobserved
tat	2R5P	46-101	Unobserved
tat	2R5Q	46-101	Unobserved
tat	2R8N	46-101	Unobserved
tat	3RL1	46-101	Unobserved
tat	2R02	46-101	Unobserved
