# Supplementary material for: Overlapping Regions in HIV-1 Genome Act as Potential Sites for Host–Virus Interaction
Source: Front Microbiol. 2016 Nov 4;7:1735. doi: 10.3389/fmicb.2016.01735 (PMC5095123; doi:10.3389/fmicb.2016.01735)
Supplement: Supplementary file 4 [file Table_4.XLS]

## Sheet: Sheet1
Supplementary Table 4: List of experimentally validated PP sites with their indicated position (OVR or NOVR)
Gene_name	Position of phosphorylated residue	Occuring in OVR or NOVR	Consensus Phosphorylation Motifs	Literature
Nef	T15	-	SSVIGWPTVRERMRR	Guy et al. (1987)
Nef	S6	-	--MGGKWSKSSVIGW	Li et al. (2005)
Nef	S9	-	GGKWSKSSVIGWPTV
Rev	S99	OVR	SGTQGVGSPQILVES	Malim et al. (1989)
Rev	S5	OVR	---MAGRSGDSDEEL	Meggio et al. (1996)
Rev	S8	OVR	MAGRSGDSDEELIRT
Tat	S62	OVR	RRRAHQNSQTHQASL	Brand et al. (1997)
Tat	T64	OVR	RAHQNSQTHQASLSK
Tat	S68	OVR	NSQTHQASLSKQPTS
Vif	S144	NOVR	AGHNKVGSLQYLALA	Yang et al. (1996)
Vif	T155	NOVR	LALAALITPKKIKPP
Vif	T188	OVR	KGHRGSHTMNGH---
Vif	T96	NOVR	WRKKRYSTQVDPELA	Yang and Gabuzda (1998)
Vif	S165	NOVR	KIKPPLPSVTKLTED
Vpr	S79	NOVR	FRIGCRHSRIGVTRQ	Zhou and Ratner (2000)
Vpr	S94	OVR	RRARNGASRS-----
Vpr	S96	OVR	ARNGASRS-------
Vpu	S53	OVR	LIERAEDSGNESEGE	Schubert et al. (1992)
Vpu	S57	OVR	AEDSGNESEGEISAL
Vpu	S62	OVR	NESEGEISALVEMGV	Estrabaud et al. (2007)
